# Supplementary material for: Impact of Progerin Expression on Adipogenesis in Hutchinson—Gilford Progeria Skin-Derived Precursor Cells
Source: Cells. 2021 Jun 25;10(7):1598. doi: 10.3390/cells10071598 (PMC8306773; doi:10.3390/cells10071598)
Supplement: Supplementary file 1 [file cells-10-01598-s001.zip]

Archive with 1 entries (1 files):
- cells-1274296-supplementary.pdf
